# Supplementary material for: Fabricated Gamma-Alumina-Supported Zinc Ferrite Catalyst for Solvent-Free Aerobic Oxidation of Cyclic Ethers to Lactones
Source: Molecules. 2023 Oct 20;28(20):7192. doi: 10.3390/molecules28207192 (PMC10609177; doi:10.3390/molecules28207192)
Supplement: Supplementary file 1 [file molecules-28-07192-s001.zip]

Archive with 1 entries (1 files):
- molecules-2655754-supplementary.pdf
